# Supplementary material for: Carfilzomib Improves Bone Metabolism in Patients with Advanced Relapsed/Refractory Multiple Myeloma: Results of the CarMMa Study
Source: Cancers (Basel). 2021 Mar 12;13(6):1257. doi: 10.3390/cancers13061257 (PMC7998249; doi:10.3390/cancers13061257)
Supplement: Supplementary file 1 [file cancers-13-01257-s001.zip]

Archive with 3 entries (2 files):
- cancers-1126248-supplementary-1/
- cancers-1126248-supplementary-1/Supplemental Figures.docx
- cancers-1126248-supplementary-1/Supplemental Tables.pdf
